# Supplementary material for: Inactivation of SDH and FH cause loss of 5hmC and increased H3K9me3 in paraganglioma/pheochromocytoma and smooth muscle tumors
Source: Oncotarget. 2015 Oct 12;6(36):38777–88. doi: 10.18632/oncotarget.6091 (PMC4770736; doi:10.18632/oncotarget.6091)
Supplement: Supplementary file 2 [file oncotarget-06-38777-s002.xlsx]

## Sheet: Sheet1
Table S1. Clinical and genomic characteristics of the 99 PCC/PGL and 56 LM/LMS included in the study
Sample ID	Mutation	Mutation Type	Tumor location	Mutation Origin	Malignancy/ Histological Grade
1	SDHD	c.274G>T	head and neck paraganglioma	germline	Benign
2	SDHD	c.274G>T	head and neck paraganglioma	germline	Benign
3	SDHD	c.416T>C	head and neck paraganglioma	germline	Benign
4	SDHD	c.274G>T	head and neck paraganglioma	germline	Benign
5	SDHD	c.274G>T	head and neck paraganglioma	germline	Benign
6	SDHD	c.120_121insC	head and neck paraganglioma	germline	Benign
7	SDHD	c.274G>T	head and neck paraganglioma	germline	Benign
8	SDHD	c.274G>T	head and neck paraganglioma	germline	Benign
9	SDHD	c.274G>T	head and neck paraganglioma	germline	Benign
10	SDHD	c.274G>T	head and neck paraganglioma	germline	Benign
11	SDHD	c.416T>C	head and neck paraganglioma	germline	Benign
12	SDHD	c.274G>T	head and neck paraganglioma	germline	Benign
13	SDHD	c.274G>T	head and neck paraganglioma	germline	Benign
14	SDHD	c.274G>T	head and neck paraganglioma	germline	Benign
15	SDHD	c.120_121insC	head and neck paraganglioma	germline	Benign
16	SDHD	c.274G>T	head and neck paraganglioma	germline	Benign
17	SDHD	c.274G>T	head and neck paraganglioma	germline	Benign
18	SDHD	c.274G>T	head and neck paraganglioma	germline	Benign
19	SDHD	c.416T>C	head and neck paraganglioma	germline	Benign
20	SDHD	c.274G>T	head and neck paraganglioma	germline	Benign
21	SDHD	c.274G>T	head and neck paraganglioma	germline	Benign
22	SDHD	c.274G>T	head and neck paraganglioma	germline	Benign
23	SDHD	c.274G>T	head and neck paraganglioma	germline	Benign
24	SDHD	c.274G>T	head and neck paraganglioma	germline	Benign
25	SDHD	c.274G>T	head and neck paraganglioma	germline	Benign
26	SDHD	c.274G>T	head and neck paraganglioma	germline	Benign
27	SDHD	284T>C	head and neck paraganglioma	germline	Benign
28	SDHD	c.274G>T	head and neck paraganglioma	germline	Benign
29	SDHD	c.274G>T	head and neck paraganglioma	germline	Benign
30	SDHD	c.274G>T	head and neck paraganglioma	germline	Benign
31	SDHD	c.274G>T	head and neck paraganglioma	germline	Benign
32	SDHD	c.274G>T	head and neck paraganglioma	germline	Benign
33	SDHD	c.274G>T	head and neck paraganglioma	germline	Benign
34	SDHD	c.274G>T	head and neck paraganglioma	germline	Benign
35	SDHD	c.274G>T	head and neck paraganglioma	germline	Benign
36	SDHD	c.416T>C	head and neck paraganglioma	germline	Benign
37	SDHD	c.274G>T	head and neck paraganglioma	germline	Benign
38	SDHD	c.274G>T	head and neck paraganglioma	germline	Benign
39	SDHD	c.274G>T	head and neck paraganglioma	germline	Benign
40	SDHD	c.274G>T	head and neck paraganglioma	germline	Benign
41	SDHD	c.274G>T	head and neck paraganglioma	germline	Benign
42	SDHD	c.274G>T	head and neck paraganglioma	germline	Benign
43	SDHD	c.416T>C	head and neck paraganglioma	germline	Benign
44	SDHD	c.274G>T	head and neck paraganglioma	germline	Benign
45	SDHD	c.274G>T	head and neck paraganglioma	germline	Benign
46	SDHD	c.274G>T	head and neck paraganglioma	germline	Benign
47	SDHD	c.274G>T	head and neck paraganglioma	germline	Benign
48	SDHD	c.274G>T	head and neck paraganglioma	germline	Benign
49	SDHD	c.274G>T	head and neck paraganglioma	germline	Benign
50	SDHD	c.274G>T	head and neck paraganglioma	germline	Benign
51	SDHD	c.274G>T	head and neck paraganglioma	germline	Benign
52	SDHD	c.274G>T	zuckerkandl	germline	Benign
53	SDHD	c.274G>T	head and neck paraganglioma	germline	Benign
54	SDHD	284T>C	head and neck paraganglioma	germline	Benign
55	SDHD	c.274G>T	adrenal gland	germline	Benign
56	SDHD	c.274G>T	head and neck paraganglioma	germline	Benign
57	SDHD	c.274G>T	head and neck paraganglioma	germline	Benign
58	SDHD	c.274G>T	head and neck paraganglioma	germline	Benign
59	SDHD	c.274G>T	head and neck paraganglioma	germline	Benign
60	SDHD	c.274G>T	head and neck paraganglioma	germline	Benign
61	SDHB	c.24C>T	head and neck paraganglioma	germline	Benign
62	SDHB	IVS4+1G>C	head and neck paraganglioma	germline	Benign
63	SDHC	c.214C>T	head and neck paraganglioma	germline	Benign
64	SDHAF2	c.232G>A	head and neck paraganglioma	germline	Benign
65	SDHAF2	c.232G>A	head and neck paraganglioma	germline	Benign
66	SDHAF2	c.232G>A	head and neck paraganglioma	germline	Benign
67	SDHAF2	c.232G>A	head and neck paraganglioma	germline	Benign
68	SDHAF2	c.232G>A	head and neck paraganglioma	germline	Benign
69	SDHAF2	c.232G>A	head and neck paraganglioma	germline	Benign
70	SDHAF2	c.232G>A	head and neck paraganglioma	germline	Benign
71	SDHAF2	c.232G>A	head and neck paraganglioma	germline	Benign
72	SDHAF2	c.232G>A	head and neck paraganglioma	germline	Benign
73	SDHAF2	c.232G>A	head and neck paraganglioma	germline	Benign
74	SDHAF2	c.232G>A	head and neck paraganglioma	germline	Benign
75	SDHAF2	c.232G>A	head and neck paraganglioma	germline	Benign
76	RET		adrenal gland	syndromic	Benign
77	RET		adrenal gland	syndromic	Benign
78	RET		adrenal gland	syndromic	Benign
79	MEN1		adrenal gland		Benign
80	NF		adrenal gland		Benign
81	NF		adrenal gland		Benign
82			adrenal gland		Benign
83			adrenal gland		Benign
84			adrenal gland		Benign
85			adrenal gland		Benign
86			adrenal gland		Benign
87			adrenal gland		Benign
88			adrenal gland		Benign
89			adrenal gland		Benign
90			adrenal gland		Benign
91	VHL	c.G482A	adrenal gland	somatic	Benign
92	VHL	c.854A>C	adrenal gland	somatic	Benign
93	VHL	c.705G>T	adrenal gland	somatic	Benign
94	VHL	c.100_181del&100_101insC	adrenal gland		Malignant
95	VHL	c.500G>A	adrenal gland	germline	Benign
96	VHL	c.191G>C	adrenal gland	germline	Benign
97	VHL	c.481C>G	adrenal gland		Benign
98	VHL	c.191G>C	adrenal gland	germline	Benign
99	VHL	c.191G>C	adrenal gland	germline	Benign
100			leiomyosarcoma		2
101			leiomyosarcoma		1
102			leiomyosarcoma		1
103			leiomyosarcoma		1
104			leiomyosarcoma		3
105			leiomyosarcoma		3
106	FH*		leiomyosarcoma		1
107			leiomyosarcoma		3
108			leiomyosarcoma		3
109			leiomyosarcoma		2
110			leiomyosarcoma		3
111			leiomyosarcoma		2
112			leiomyosarcoma		1
113			leiomyosarcoma		2
114			leiomyosarcoma		3
115			leiomyosarcoma		3
116	FH*		leiomyosarcoma		3
117			leiomyosarcoma		2
118			leiomyosarcoma		2
119			leiomyosarcoma		2
120			leiomyosarcoma		3
121			leiomyosarcoma		3
122			leiomyosarcoma		3
123			leiomyosarcoma		3
124			leiomyosarcoma		2
125			leiomyosarcoma		3
126			leiomyosarcoma		3
127			leiomyosarcoma		3
128			leiomyosarcoma		2
129			leiomyosarcoma		2
130			leiomyosarcoma		3
131			leiomyosarcoma		3
132			leiomyosarcoma		3
133			leiomyosarcoma		2
134			leiomyosarcoma		3
135			leiomyosarcoma		3
136			leiomyosarcoma		3
137			leiomyosarcoma		2
138			leiomyosarcoma/intimasarcoom		3
139			leiomyosarcoma		2
140			leiomyosarcoma		1
141			leiomyosarcoma		1
142			leiomyosarcoma		3
143			leiomyosarcoma		1
144			leiomyoma uterus		0
145			leiomyoma uterus		0
146			leiomyoma uterus		0
147			leiomyoma uterus		0
148			leiomyoma uterus		0
149			leiomyoma uterus		0
150			leiomyoma uterus		0
151	FH	c.1210G>T	leiomyoma uterus	syndromic	0
152	FH		leiomyoma uterus	suspected syndromic	0
153	FH	c.1210G>T	leiomyoma cutaneous	syndromic	0
154	FH		leiomyoma cutaneous	suspected syndromic	0
155			leiomyoma cutaneous		0
	* detected by 2SC staining
